# Supplementary material for: A View on the Chemical and Biological Attributes of Five Edible Fruits after Finishing Their Shelf Life: Studies on Caco-2 Cells
Source: Int J Mol Sci. 2024 Apr 29;25(9):4848. doi: 10.3390/ijms25094848 (PMC11084482; doi:10.3390/ijms25094848)
Supplement: Supplementary file 1 [file ijms-25-04848-s001.zip]

Archive with 1 entries (1 files):
- ijms-2964258-supplementary.pdf
